# Supplementary material for: Event timing in human vision: Modulating factors and independent functions
Source: PLoS One. 2020 Aug 27;15(8):e0226122. doi: 10.1371/journal.pone.0226122 (PMC7451557; doi:10.1371/journal.pone.0226122)
Supplement: S1 File — (R) [file pone.0226122.s001.R]

# Analyses for "Event Timing in Human Vision: Modulating Factors and Independent Functions"

# load libraries for the analysis
library(tidyverse)
library(readxl)
library(MASS)

# load data (set the workding directory as the one with open_source_data_file.xlsx)
SJ_all_participants <- read_excel("open_source_data_file.xlsx", sheet=1)
TOJ_all_participants <- read_excel("open_source_data_file.xlsx", sheet=2)

# Make a few changes in the variable datatypes
SJ_data <- SJ_all_participants %>% 
  mutate(Gender=factor(Gender, labels=c("Female", "Male")), 
         Resp=factor(Resp),
         Order_Exp=factor(Order_Exp, labels=c("SJ_first", "SJ_second")),
         Order_HorVer=factor(Order_HorVer, labels=c("Hor_first", "Hor_second")),
         Orientation=factor(HorVer, labels=c("Horizontal", "Vertical")),
         LR=factor(LR, labels=c("Left", "Right")),
         TB=factor(TB, labels=c("Top", "Bottom")),
         ID=factor(ID), 
         Daytime = Time, 
         SOA_ms = (SOA-1)*25/3)


# Filter out response SOA == 1 as redundant for TOJ-analyses
TOJ_data <- TOJ_all_participants %>% 
  filter(SOA > 1) %>%
  mutate(Gender=factor(Gender, labels=c("Female", "Male")),
         Order_Exp=factor(Order_Exp),
         Order_HorVer=factor(Order_HorVer),
         Orientation=factor(HorVer, labels=c("Horizontal", "Vertical")),
         LR=factor(LR, labels=c("Left", "Right")),
         TB=factor(TB, labels=c("Top", "Bottom")),
         Resp_LR=factor(Resp_LR, labels=c("Right", "Left")),
         Resp_TB=factor(Resp_TB, labels=c("Bottom", "Top")),
         ID=factor(ID),
         Daytime = Time,
         SOA_ms = (SOA-1)*25/3)

# Add dummy variable indicating response accuracy for TOJ
TOJ_data <- TOJ_data %>% mutate(ACC = LR == Resp_LR)
TOJ_data$ACC[is.na(TOJ_data$ACC)] <- na.omit(TOJ_data$TB == TOJ_data$Resp_TB)
 
#########
# Figures:
# Simultaneous Judgement experiment 
# Each curve represents an individual
SJ_data %>% ggplot(aes(x=SOA, y=Resp, group=ID, color=Gender)) + 
  geom_smooth(se=TRUE, alpha=0.2) + 
  geom_jitter(height=0.1, width=0.1, alpha=0.1) +
  theme_minimal()

# Temporal Order Judgement Experiments
TOJ_data %>% ggplot(aes(x=SOA, y=ACC, group=ID, color=Gender)) + 
  geom_smooth(se=TRUE, alpha=0.1) + 
  theme_minimal()

# SJ Orientation
SJ_Orientation <- glmmPQL(Resp ~ TrialN + 
                            Orientation + 
                            Order_Exp + 
                            Gender * SOA_ms,
                          random=~Orientation|ID, 
                          family=binomial, 
                          data=SJ_data, na.action=na.omit)
summary(SJ_Orientation)
names_SJOrientation <- c("(Intercept)", 
                         "TrialN", 
                         "Orientation(vertical)", 
                         "Order_Exp(TOJ first)", 
                         "sex(male)", 
                         "SOA", 
                         "sex x SOA")
cat("Odds ratios", 
    paste(names_SJOrientation,": ", 
          round(exp(fixef(SJ_Orientation) * 
                      c(1, 155, 1, 1, 1, 8.33, 8.33)), 3)), "\n", sep="\n")

# SJ Topbottom
SJ_TopBottom <- glmmPQL(Resp ~ TrialN + 
                          TB + 
                          Order_Exp + 
                          Gender * SOA_ms, 
                        random=~TB|ID, 
                        family=binomial, 
                        data=SJ_data, na.action=na.omit)
summary(SJ_TopBottom)
names_SJTB <- c("(Intercept)", 
                "TrialN", 
                "TopBottom(bottom first)", 
                "Order_Exp(TOJ first)", 
                "sex(male)", 
                "SOA", 
                "sex x SOA")
cat("Odds ratios", 
    paste(names_SJTB,": ", 
          round(exp(fixef(SJ_TopBottom) * 
                      c(1, 155, 1, 1, 1, 8.33, 8.33)), 3)), "\n", sep="\n")

# SJ LeftRight
SJ_LeftRight <- glmmPQL(Resp ~ TrialN + 
                          LR + 
                          Order_Exp + 
                          Gender * SOA_ms, 
                        random=~1|ID, 
                        family = binomial, 
                        data=SJ_data, 
                        na.action=na.omit)
summary(SJ_LeftRight)
names_SJLR <- c("(Intercept)", 
                "TrialN", 
                "LeftRight(left)", 
                "Order_Exp(TOJ first)", 
                "sex(male)", 
                "SOA", 
                "sex x SOA")
cat("Odds ratios", 
    paste(names_SJLR,": ", 
          round(exp(fixef(SJ_LeftRight) * 
                      c(1, 155, 1, 1, 1, 8.33, 8.33)), 3)), "\n", sep="\n")

# TOJ Orientation
TOJ_Orientation <- glmmPQL(ACC ~ SOA_ms * (Gender + Orientation), 
                           random=~Orientation|ID, 
                           family=binomial, 
                           data=TOJ_data, 
                           na.action=na.omit)
summary(TOJ_Orientation)
names_TOJOrientation <- c("(Intercept)", 
                          "SOA", 
                          "sex(male)", 
                          "Orientation(vertical)", 
                          "sex x SOA", 
                          "Orientation x SOA")
cat("Odds ratios", 
    paste(names_TOJOrientation,": ", 
          round(exp(fixef(TOJ_Orientation) * 
                      c(1, 8.33, 1, 1, 8.33, 8.33)), 3)), "\n", sep="\n")

# TOJ Leftright
TOJ_LeftRight <- glmmPQL(Resp_LR ~ SOA_ms * LR, 
                         random=~LR|ID, 
                         family=binomial, 
                         data=TOJ_data, 
                         na.action=na.omit)
summary(TOJ_LeftRight)
names_TOJLR <- c("(Intercept)", 
                 "SOA", 
                 "LeftRight(right)", 
                 "LeftRight x SOA")
cat("Odds ratios", 
    paste(names_TOJLR,": ", 
          round(exp(fixef(TOJ_LeftRight) * 
                      c(1, 8.33, 1, 8.33)), 3)), "\n", sep="\n")

# TOJ Topbottom
TOJ_TopBottom <- glmmPQL(Resp_TB ~ SOA_ms * TB, 
                         random=~TB|ID, 
                         family=binomial, 
                         data=TOJ_data, 
                         na.action=na.omit)
summary(TOJ_TopBottom)
names_TOJTB <- c("(Intercept)", 
                 "SOA", 
                 "TopBottom(bottom)", 
                 "TopBottom x SOA")
cat("Odds ratios", 
    paste(names_TOJTB,": ", 
          round(exp(fixef(TOJ_TopBottom) * 
                      c(1,8.33,1,8.33)),3)), "\n", sep="\n")
